# Supplementary material for: ICP8-vhs- HSV-2 Vaccine Expressing B7 Costimulation Molecules Optimizes Safety and Efficacy against HSV-2 Infection in Mice
Source: Viruses. 2023 Jul 18;15(7):1570. doi: 10.3390/v15071570 (PMC10384616; doi:10.3390/v15071570)
Supplement: Supplementary file 1 [file viruses-15-01570-s001.zip]

Archive with 1 entries (1 files):
- viruses-2460373-supplementary.pdf
